# Supplementary material for: Cadence (steps/min) and relative intensity in 61 to 85-year-olds: the CADENCE-Adults study
Source: Int J Behav Nutr Phys Act. 2023 Nov 29;20:141. doi: 10.1186/s12966-023-01543-w (PMC10688086; doi:10.1186/s12966-023-01543-w)
Supplement: Supplementary file 2 — Additional file 2. Spreadsheet displaying final analytical dataset [file 12966_2023_1543_MOESM2_ESM.xlsx]

## Sheet: Additional File 2
ID	Stage	TreadmillSpeed_MPH	HeightCMAvg	LeglengthCM	WeightKGAvg	Sex	Age_years	Race_Ethnicity	BMI_rawscore	BMI.category	Cadence_stepsmin	HR_bpm	RestHR_bpm	HRmax_bpm	HRR_bpm	RPE	TerminateNote
1	T1	0.5	163.1	74.3	85.2	F	62	White	32.0281	obese	68	76.125	52	158	106	9	NA
1	T2	1	163.1	74.3	85.2	F	62	White	32.0281	obese	80.2	78.7917	52	158	106	10	NA
1	T3	1.5	163.1	74.3	85.2	F	62	White	32.0281	obese	92.2	78.7917	52	158	106	11	NA
1	T4	2	163.1	74.3	85.2	F	62	White	32.0281	obese	103.2	81.7083	52	158	106	11	NA
1	T5	2.5	163.1	74.3	85.2	F	62	White	32.0281	obese	110	86.8333	52	158	106	12	NA
1	T6	3	163.1	74.3	85.2	F	62	White	32.0281	obese	122.4	99.8333	52	158	106	13	NA
1	T7	3.5	163.1	74.3	85.2	F	62	White	32.0281	obese	130.6	115.042	52	158	106	14	A.2
2	T1	0.5	160.2	74.9	73.8	M	65	White	28.7562	overweight	101.4	77.7083	68	155	87	11	NA
2	T2	1	160.2	74.9	73.8	M	65	White	28.7562	overweight	103	79	68	155	87	12	NA
2	T3	1.5	160.2	74.9	73.8	M	65	White	28.7562	overweight	106.4	81.5833	68	155	87	12	NA
2	T4	2	160.2	74.9	73.8	M	65	White	28.7562	overweight	112	82.5	68	155	87	12	NA
2	T5	2.5	160.2	74.9	73.8	M	65	White	28.7562	overweight	115.8	84.625	68	155	87	13	NA
2	T6	3	160.2	74.9	73.8	M	65	White	28.7562	overweight	124.4	89.875	68	155	87	13	NA
2	T7	3.5	160.2	74.9	73.8	M	65	White	28.7562	overweight	133	100.708	68	155	87	13	NA
2	T8	4	160.2	74.9	73.8	M	65	White	28.7562	overweight	142	121.833	68	155	87	15	A.2
3	T1	0.5	170.9	82.7	71.5	M	75	White	24.4806	normal	44	67.2917	51	145	94	7	NA
3	T2	1	170.9	82.7	71.5	M	75	White	24.4806	normal	67.2	72.5833	51	145	94	7	NA
3	T3	1.5	170.9	82.7	71.5	M	75	White	24.4806	normal	80.6	75.1667	51	145	94	8	NA
3	T4	2	170.9	82.7	71.5	M	75	White	24.4806	normal	92.2	80.2159	51	145	94	8	NA
3	T5	2.5	170.9	82.7	71.5	M	75	White	24.4806	normal	101.6	87.7917	51	145	94	9	NA
3	T6	3	170.9	82.7	71.5	M	75	White	24.4806	normal	111.6	97.5417	51	145	94	10	NA
3	T7	3.5	170.9	82.7	71.5	M	75	White	24.4806	normal	120	111.75	51	145	94	11	A.2
4	T1	0.5	160.6	77.9	82.1	F	63	White	31.8311	obese	61	97.3864	76	157	81	11	NA
4	T2	1	160.6	77.9	82.1	F	63	White	31.8311	obese	73.6	101	76	157	81	12	NA
4	T3	1.5	160.6	77.9	82.1	F	63	White	31.8311	obese	87.2	103.75	76	157	81	13	NA
4	T4	2	160.6	77.9	82.1	F	63	White	31.8311	obese	96.2	108.583	76	157	81	13	NA
4	T5	2.5	160.6	77.9	82.1	F	63	White	31.8311	obese	105.6	116.667	76	157	81	14	A.2
5	T1	0.5	163.4	76	63.6	F	81	White	23.8206	normal	123.8	106.083	61	139	78	12	A.2
6	T1	0.5	167.2	78.7	62.7	F	66	White	22.4282	normal	50	70.625	55	154	99	11	NA
6	T2	1	167.2	78.7	62.7	F	66	White	22.4282	normal	67.2	71.8333	55	154	99	12	NA
6	T3	1.5	167.2	78.7	62.7	F	66	White	22.4282	normal	81.8	72.5833	55	154	99	12	NA
6	T4	2	167.2	78.7	62.7	F	66	White	22.4282	normal	96.6	74.7083	55	154	99	13	NA
6	T5	2.5	167.2	78.7	62.7	F	66	White	22.4282	normal	106.6	79.3333	55	154	99	13	NA
6	T6	3	167.2	78.7	62.7	F	66	White	22.4282	normal	115.6	86.7917	55	154	99	14	A.8
7	T1	0.5	163.6	76.6	66	F	74	White	24.6591	normal	43.2	81.5	67	146	79	9	NA
7	T2	1	163.6	76.6	66	F	74	White	24.6591	normal	69.2	81.7576	67	146	79	9	NA
7	T3	1.5	163.6	76.6	66	F	74	White	24.6591	normal	81.6	85.2083	67	146	79	9	NA
7	T4	2	163.6	76.6	66	F	74	White	24.6591	normal	97	87.2083	67	146	79	9	NA
7	T5	2.5	163.6	76.6	66	F	74	White	24.6591	normal	103.4	92.5833	67	146	79	10	NA
7	T6	3	163.6	76.6	66	F	74	White	24.6591	normal	111.6	100.333	67	146	79	11	NA
7	T7	3.5	163.6	76.6	66	F	74	White	24.6591	normal	118	110.958	67	146	79	12	A.2
8	T1	0.5	174.3	91.4	84.5	M	72	White	27.8139	overweight	81.4	86.9167	61	148	87	7	NA
8	T2	1	174.3	91.4	84.5	M	72	White	27.8139	overweight	93.8	86.5417	61	148	87	8	NA
8	T3	1.5	174.3	91.4	84.5	M	72	White	27.8139	overweight	99	87.125	61	148	87	9	NA
8	T4	2	174.3	91.4	84.5	M	72	White	27.8139	overweight	105.6	87.5	61	148	87	11	NA
8	T5	2.5	174.3	91.4	84.5	M	72	White	27.8139	overweight	113.2	90.2083	61	148	87	12	NA
8	T6	3	174.3	91.4	84.5	M	72	White	27.8139	overweight	119.6	95.0833	61	148	87	12	NA
8	T7	3.5	174.3	91.4	84.5	M	72	White	27.8139	overweight	125.8	100.458	61	148	87	13	NA
8	T8	4	174.3	91.4	84.5	M	72	White	27.8139	overweight	133.2	107.167	61	148	87	15	A.8
9	T1	0.5	164	82.6	65.6	F	71	White	24.3902	normal	68.2	70.2083	60	149	89	6	NA
9	T2	1	164	82.6	65.6	F	71	White	24.3902	normal	77.4	72.1667	60	149	89	7	NA
9	T3	1.5	164	82.6	65.6	F	71	White	24.3902	normal	91.2	77.0417	60	149	89	7	NA
9	T4	2	164	82.6	65.6	F	71	White	24.3902	normal	101.8	77.2083	60	149	89	10	NA
9	T5	2.5	164	82.6	65.6	F	71	White	24.3902	normal	110.2	81.125	60	149	89	12	NA
9	T6	3	164	82.6	65.6	F	71	White	24.3902	normal	119.4	89.6667	60	149	89	13	NA
9	T7	3.5	164	82.6	65.6	F	71	White	24.3902	normal	127.8	97.7083	60	149	89	15	A.8
10	T1	0.5	179.1	83	77.3	M	69	White	24.0984	normal	60	56.8333	53	151	98	7	NA
10	T2	1	179.1	83	77.3	M	69	White	24.0984	normal	71	58.6667	53	151	98	8	NA
10	T3	1.5	179.1	83	77.3	M	69	White	24.0984	normal	86.8	60.75	53	151	98	11	NA
10	T4	2	179.1	83	77.3	M	69	White	24.0984	normal	96.6	65.7917	53	151	98	12	NA
10	T5	2.5	179.1	83	77.3	M	69	White	24.0984	normal	102.2	71.6667	53	151	98	12	NA
10	T6	3	179.1	83	77.3	M	69	White	24.0984	normal	109.4	78.7083	53	151	98	13	NA
10	T7	3.5	179.1	83	77.3	M	69	White	24.0984	normal	113.8	86.375	53	151	98	14	A.8
11	T1	0.5	158.3	72.7	57.7	M	71	White	23.0258	normal	60.8	83.4167	63	149	86	10	NA
11	T2	1	158.3	72.7	57.7	M	71	White	23.0258	normal	85	86.875	63	149	86	11	NA
11	T3	1.5	158.3	72.7	57.7	M	71	White	23.0258	normal	97.6	89.2917	63	149	86	11	NA
11	T4	2	158.3	72.7	57.7	M	71	White	23.0258	normal	110.2	89.5833	63	149	86	11	NA
11	T5	2.5	158.3	72.7	57.7	M	71	White	23.0258	normal	119	92.75	63	149	86	11	NA
11	T6	3	158.3	72.7	57.7	M	71	White	23.0258	normal	129	99.5833	63	149	86	12	NA
11	T7	3.5	158.3	72.7	57.7	M	71	White	23.0258	normal	137.8	106.792	63	149	86	13	NA
11	T8	4	158.3	72.7	57.7	M	71	White	23.0258	normal	148.4	119.042	63	149	86	15	A.2
12	T1	0.5	170.2	77.6	74.5	M	65	White	25.718	overweight	47.8	73.5833	60	155	95	6	NA
12	T2	1	170.2	77.6	74.5	M	65	White	25.718	overweight	68.2	76.1667	60	155	95	6	NA
12	T4	2	170.2	77.6	74.5	M	65	White	25.718	overweight	99.2	77.8333	60	155	95	8	NA
12	T5	2.5	170.2	77.6	74.5	M	65	White	25.718	overweight	110.6	80.1667	60	155	95	9	NA
12	T6	3	170.2	77.6	74.5	M	65	White	25.718	overweight	117	84.0417	60	155	95	11	NA
12	T7	3.5	170.2	77.6	74.5	M	65	White	25.718	overweight	122.4	90.375	60	155	95	12	NA
12	T8	4	170.2	77.6	74.5	M	65	White	25.718	overweight	128.4	100.75	60	155	95	13	NA
12	T9	4.5	170.2	77.6	74.5	M	65	White	25.718	overweight	137.4	125.375	60	155	95	16	A.2
13	T1	0.5	166.2	80.2	64.7	F	66	White	23.423	normal	38	88.1667	70	154	84	7	NA
13	T2	1	166.2	80.2	64.7	F	66	White	23.423	normal	58.8	91.125	70	154	84	9	NA
13	T3	1.5	166.2	80.2	64.7	F	66	White	23.423	normal	73.6	95.1667	70	154	84	9	NA
13	T4	2	166.2	80.2	64.7	F	66	White	23.423	normal	86.2	97	70	154	84	10	NA
13	T5	2.5	166.2	80.2	64.7	F	66	White	23.423	normal	96.4	102.375	70	154	84	11	NA
13	T6	3	166.2	80.2	64.7	F	66	White	23.423	normal	105.4	107.708	70	154	84	12	A.2
14	T1	0.5	156.3	79.3	87.9	F	77	White	35.9808	obese	45.6	89.375	67	143	76	9	NA
14	T2	1	156.3	79.3	87.9	F	77	White	35.9808	obese	62.2	94.4811	67	143	76	9	NA
14	T3	1.5	156.3	79.3	87.9	F	77	White	35.9808	obese	75.2	98.4167	67	143	76	9	NA
14	T4	2	156.3	79.3	87.9	F	77	White	35.9808	obese	90.8	103	67	143	76	11	NA
14	T5	2.5	156.3	79.3	87.9	F	77	White	35.9808	obese	101	111.875	67	143	76	11	A.2
15	T1	0.5	165.1	79.3	51.6	F	69	White	18.9302	normal	66.2	82.75	65	151	86	7	NA
15	T2	1	165.1	79.3	51.6	F	69	White	18.9302	normal	77	83.625	65	151	86	10	NA
15	T3	1.5	165.1	79.3	51.6	F	69	White	18.9302	normal	90.2	87.553	65	151	86	11	NA
15	T4	2	165.1	79.3	51.6	F	69	White	18.9302	normal	100.4	90.5	65	151	86	11	NA
15	T5	2.5	165.1	79.3	51.6	F	69	White	18.9302	normal	108.8	95.2917	65	151	86	11	NA
15	T6	3	165.1	79.3	51.6	F	69	White	18.9302	normal	117	102.083	65	151	86	11	NA
15	T7	3.5	165.1	79.3	51.6	F	69	White	18.9302	normal	123.4	113.25	65	151	86	12	A.2
16	T1	0.5	153.5	72.8	55	F	72	White	23.3424	normal	65.4	75.7083	46	148	102	6	NA
16	T2	1	153.5	72.8	55	F	72	White	23.3424	normal	87.4	77.1667	46	148	102	6	NA
16	T3	1.5	153.5	72.8	55	F	72	White	23.3424	normal	105.4	81.8333	46	148	102	6	NA
16	T4	2	153.5	72.8	55	F	72	White	23.3424	normal	115	85.375	46	148	102	7	NA
16	T5	2.5	153.5	72.8	55	F	72	White	23.3424	normal	123.8	89.2083	46	148	102	7	NA
16	T6	3	153.5	72.8	55	F	72	White	23.3424	normal	131.8	94.6667	46	148	102	7	NA
16	T7	3.5	153.5	72.8	55	F	72	White	23.3424	normal	142	106.458	46	148	102	7	NA
17	T1	0.5	168.6	79.1	67	M	62	White	23.57	normal	48.8	72.6667	58	158	100	6	NA
17	T2	1	168.6	79.1	67	M	62	White	23.57	normal	78.6	74.0417	58	158	100	8	NA
17	T3	1.5	168.6	79.1	67	M	62	White	23.57	normal	91	77.0417	58	158	100	9	NA
17	T4	2	168.6	79.1	67	M	62	White	23.57	normal	100.4	78.875	58	158	100	10	NA
17	T5	2.5	168.6	79.1	67	M	62	White	23.57	normal	107.6	82.875	58	158	100	11	NA
17	T6	3	168.6	79.1	67	M	62	White	23.57	normal	115.2	91.5	58	158	100	13	NA
17	T7	3.5	168.6	79.1	67	M	62	White	23.57	normal	126.2	105.583	58	158	100	14	A.8
18	T1	0.5	163	79.6	83.7	F	72	White	31.5029	obese	54.8	81.25	65	148	83	11	NA
18	T2	1	163	79.6	83.7	F	72	White	31.5029	obese	74.6	86.2917	65	148	83	12	NA
18	T3	1.5	163	79.6	83.7	F	72	White	31.5029	obese	82.6	89.1667	65	148	83	12	NA
18	T4	2	163	79.6	83.7	F	72	White	31.5029	obese	92.4	93.4167	65	148	83	12	NA
18	T5	2.5	163	79.6	83.7	F	72	White	31.5029	obese	104.2	101.792	65	148	83	13	NA
18	T6	3	163	79.6	83.7	F	72	White	31.5029	obese	109.8	115.083	65	148	83	14	A.2
19	T1	0.5	175.5	83.7	80.6	M	65	White	26.1686	overweight	46.6	68.3333	50	155	105	8	NA
19	T2	1	175.5	83.7	80.6	M	65	White	26.1686	overweight	60.4	80.2	50	155	105	8	NA
19	T3	1.5	175.5	83.7	80.6	M	65	White	26.1686	overweight	80	84.3864	50	155	105	9	NA
19	T4	2	175.5	83.7	80.6	M	65	White	26.1686	overweight	96.4	85.5	50	155	105	10	NA
19	T5	2.5	175.5	83.7	80.6	M	65	White	26.1686	overweight	101.2	91.8371	50	155	105	11	NA
19	T6	3	175.5	83.7	80.6	M	65	White	26.1686	overweight	113.4	97.0417	50	155	105	12	NA
19	T7	3.5	175.5	83.7	80.6	M	65	White	26.1686	overweight	126	107.981	50	155	105	13	A.2
20	T1	0.5	177.8	82.6	83	M	66	White	26.2552	overweight	67.8	54	36	154	118	9	NA
20	T2	1	177.8	82.6	83	M	66	White	26.2552	overweight	74.8	54.4167	36	154	118	9	NA
20	T3	1.5	177.8	82.6	83	M	66	White	26.2552	overweight	87.6	55.625	36	154	118	9	NA
20	T4	2	177.8	82.6	83	M	66	White	26.2552	overweight	94.4	58.75	36	154	118	11	NA
20	T5	2.5	177.8	82.6	83	M	66	White	26.2552	overweight	102.2	61.7917	36	154	118	11	NA
20	T6	3	177.8	82.6	83	M	66	White	26.2552	overweight	109	66.375	36	154	118	12	NA
20	T7	3.5	177.8	82.6	83	M	66	White	26.2552	overweight	115.2	73.0417	36	154	118	13	NA
20	T8	4	177.8	82.6	83	M	66	White	26.2552	overweight	122	84.125	36	154	118	15	A.8
21	T1	0.5	179.6	88	85.2	F	66	White	26.4136	overweight	61.2	117.917	75	154	79	7	A.2
22	T1	0.5	183.2	91.9	98.8	M	67	White	29.4378	overweight	73.8	87.75	61	153	92	8	NA
22	T2	1	183.2	91.9	98.8	M	67	White	29.4378	overweight	85.2	89.6667	61	153	92	8	NA
22	T3	1.5	183.2	91.9	98.8	M	67	White	29.4378	overweight	91.4	93.9583	61	153	92	9	NA
22	T4	2	183.2	91.9	98.8	M	67	White	29.4378	overweight	95	97	61	153	92	9	NA
22	T5	2.5	183.2	91.9	98.8	M	67	White	29.4378	overweight	98.8	101.167	61	153	92	10	NA
22	T6	3	183.2	91.9	98.8	M	67	White	29.4378	overweight	103.4	106.208	61	153	92	11	NA
22	T7	3.5	183.2	91.9	98.8	M	67	White	29.4378	overweight	106.8	110.542	61	153	92	12	A.2
23	T1	0.5	162	75.8	76.2	F	67	Unknown or not reported	29.0352	overweight	60.6	80.125	61	153	92	7	NA
23	T2	1	162	75.8	76.2	F	67	Unknown or not reported	29.0352	overweight	78.2	82.5	61	153	92	7	NA
23	T3	1.5	162	75.8	76.2	F	67	Unknown or not reported	29.0352	overweight	91	83.6667	61	153	92	7	NA
23	T4	2	162	75.8	76.2	F	67	Unknown or not reported	29.0352	overweight	97.6	84.2083	61	153	92	7	NA
23	T5	2.5	162	75.8	76.2	F	67	Unknown or not reported	29.0352	overweight	107	87.7917	61	153	92	10	NA
23	T6	3	162	75.8	76.2	F	67	Unknown or not reported	29.0352	overweight	115.4	96.1667	61	153	92	11	NA
23	T7	3.5	162	75.8	76.2	F	67	Unknown or not reported	29.0352	overweight	120	105.25	61	153	92	12	A.2
24	T1	0.5	160.6	78.2	48	F	71	White	18.6102	normal	38.6	87.8636	79	149	70	7	NA
24	T2	1	160.6	78.2	48	F	71	White	18.6102	normal	50.6	88.5667	79	149	70	9	NA
24	T3	1.5	160.6	78.2	48	F	71	White	18.6102	normal	66.4	91.8889	79	149	70	10	NA
24	T4	2	160.6	78.2	48	F	71	White	18.6102	normal	81.4	91.8611	79	149	70	10	NA
24	T5	2.5	160.6	78.2	48	F	71	White	18.6102	normal	93.4	93.4	79	149	70	11	NA
24	T6	3	160.6	78.2	48	F	71	White	18.6102	normal	104.4	102.227	79	149	70	12	NA
24	T7	3.5	160.6	78.2	48	F	71	White	18.6102	normal	114.2	110.542	79	149	70	12	A.2
25	T1	0.5	168.1	81.3	78.4	M	66	White	27.7447	overweight	44.6	70.875	48	154	106	9	NA
25	T2	1	168.1	81.3	78.4	M	66	White	27.7447	overweight	62.2	75.875	48	154	106	9	NA
25	T3	1.5	168.1	81.3	78.4	M	66	White	27.7447	overweight	82.8	78.0833	48	154	106	11	NA
25	T4	2	168.1	81.3	78.4	M	66	White	27.7447	overweight	95.6	83.2083	48	154	106	11	NA
25	T5	2.5	168.1	81.3	78.4	M	66	White	27.7447	overweight	106.2	88.0833	48	154	106	12	NA
25	T6	3	168.1	81.3	78.4	M	66	White	27.7447	overweight	111.4	96.875	48	154	106	13	NA
25	T7	3.5	168.1	81.3	78.4	M	66	White	27.7447	overweight	118.2	107.583	48	154	106	14	A.8
26	T1	0.5	159.8	75.3	55.4	F	66	White	21.6948	normal	82.6	79.5652	59	154	95	7	NA
26	T2	1	159.8	75.3	55.4	F	66	White	21.6948	normal	91.2	82.625	59	154	95	8	NA
26	T3	1.5	159.8	75.3	55.4	F	66	White	21.6948	normal	96.8	85.5652	59	154	95	8	NA
26	T4	2	159.8	75.3	55.4	F	66	White	21.6948	normal	96.2	88.1667	59	154	95	10	NA
26	T5	2.5	159.8	75.3	55.4	F	66	White	21.6948	normal	104.2	95.0833	59	154	95	7	NA
26	T6	3	159.8	75.3	55.4	F	66	White	21.6948	normal	112.6	102.458	59	154	95	8	NA
26	T7	3.5	159.8	75.3	55.4	F	66	White	21.6948	normal	121.8	114.792	59	154	95	12	A.2
27	T1	0.5	151	70.25	66.3	F	64	White	29.0777	overweight	56	90.875	66	156	90	6	NA
27	T2	1	151	70.25	66.3	F	64	White	29.0777	overweight	79	90.9583	66	156	90	6	NA
27	T3	1.5	151	70.25	66.3	F	64	White	29.0777	overweight	92.4	95.072	66	156	90	6	NA
27	T4	2	151	70.25	66.3	F	64	White	29.0777	overweight	104	98.125	66	156	90	6	NA
27	T5	2.5	151	70.25	66.3	F	64	White	29.0777	overweight	111	102.25	66	156	90	6	NA
27	T6	3	151	70.25	66.3	F	64	White	29.0777	overweight	121.6	117.606	66	156	90	9	A.2
28	T1	0.5	181	83.7	103.3	M	62	Unknown or not reported	31.5314	obese	82.2	89.875	70	158	88	13	NA
28	T2	1	181	83.7	103.3	M	62	Unknown or not reported	31.5314	obese	88.2	88.2917	70	158	88	10	NA
28	T3	1.5	181	83.7	103.3	M	62	Unknown or not reported	31.5314	obese	96.2	88.5871	70	158	88	10	NA
28	T4	2	181	83.7	103.3	M	62	Unknown or not reported	31.5314	obese	99.8	90.3	70	158	88	12	NA
28	T5	2.5	181	83.7	103.3	M	62	Unknown or not reported	31.5314	obese	106.6	93.2222	70	158	88	11	NA
28	T6	3	181	83.7	103.3	M	62	Unknown or not reported	31.5314	obese	113.8	95.9	70	158	88	13	NA
28	T7	3.5	181	83.7	103.3	M	62	Unknown or not reported	31.5314	obese	119.6	104.75	70	158	88	13	NA
28	T8	4	181	83.7	103.3	M	62	Unknown or not reported	31.5314	obese	127.4	115.417	70	158	88	15	A.2
29	T1	0.5	165.7	77.1	86.9	F	66	White	31.6501	obese	48.8	68.1667	46	154	108	11	NA
29	T2	1	165.7	77.1	86.9	F	66	White	31.6501	obese	70	66.5417	46	154	108	9	NA
29	T3	1.5	165.7	77.1	86.9	F	66	White	31.6501	obese	94.8	69.7083	46	154	108	9	NA
29	T4	2	165.7	77.1	86.9	F	66	White	31.6501	obese	107.8	73	46	154	108	10	NA
29	T5	2.5	165.7	77.1	86.9	F	66	White	31.6501	obese	118.4	75.9583	46	154	108	11	NA
29	T6	3	165.7	77.1	86.9	F	66	White	31.6501	obese	125.2	84.7083	46	154	108	12	NA
29	T7	3.5	165.7	77.1	86.9	F	66	White	31.6501	obese	143.6	100.917	46	154	108	15	A.8
30	T1	0.5	167.4	77.7	80.7	F	65	White	28.798	overweight	55.6	75.875	54	155	101	8	NA
30	T2	1	167.4	77.7	80.7	F	65	White	28.798	overweight	72.6	77.25	54	155	101	9	NA
30	T3	1.5	167.4	77.7	80.7	F	65	White	28.798	overweight	89.8	79.5833	54	155	101	10	NA
30	T4	2	167.4	77.7	80.7	F	65	White	28.798	overweight	99	82.1667	54	155	101	11	NA
30	T5	2.5	167.4	77.7	80.7	F	65	White	28.798	overweight	110.2	86.6667	54	155	101	12	NA
30	T6	3	167.4	77.7	80.7	F	65	White	28.798	overweight	119	96.3333	54	155	101	13	NA
30	T7	3.5	167.4	77.7	80.7	F	65	White	28.798	overweight	126.4	105.917	54	155	101	14	A.8
31	T1	0.5	181.4	86.9	86.6	M	71	White	26.3174	overweight	65.2	77.625	67	149	82	7	NA
31	T2	1	181.4	86.9	86.6	M	71	White	26.3174	overweight	81.4	79.9697	67	149	82	7	NA
31	T3	1.5	181.4	86.9	86.6	M	71	White	26.3174	overweight	81.2	79.5417	67	149	82	8	NA
31	T4	2	181.4	86.9	86.6	M	71	White	26.3174	overweight	88	79.5	67	149	82	9	NA
31	T5	2.5	181.4	86.9	86.6	M	71	White	26.3174	overweight	96.2	83.1667	67	149	82	10	NA
31	T6	3	181.4	86.9	86.6	M	71	White	26.3174	overweight	107.2	90.4318	67	149	82	11	NA
31	T7	3.5	181.4	86.9	86.6	M	71	White	26.3174	overweight	113	97.9583	67	149	82	13	NA
31	T8	4	181.4	86.9	86.6	M	71	White	26.3174	overweight	122	111.625	67	149	82	13	A.2
32	T1	0.5	167	78.7	73.3	F	65	White	26.2828	overweight	63.8	73.875	54	155	101	9	NA
32	T2	1	167	78.7	73.3	F	65	White	26.2828	overweight	76	75.5833	54	155	101	10	NA
32	T3	1.5	167	78.7	73.3	F	65	White	26.2828	overweight	97.4	77.2083	54	155	101	11	NA
32	T4	2	167	78.7	73.3	F	65	White	26.2828	overweight	99.6	79.9583	54	155	101	11	NA
32	T5	2.5	167	78.7	73.3	F	65	White	26.2828	overweight	106.6	81.1667	54	155	101	12	NA
32	T6	3	167	78.7	73.3	F	65	White	26.2828	overweight	107.6	89.8333	54	155	101	12	NA
32	T7	3.5	167	78.7	73.3	F	65	White	26.2828	overweight	115	102.333	54	155	101	15	A.8
33	T1	0.5	158.5	75.3	57.9	F	69	White	23.0473	normal	74.6	83.375	60	151	91	12	NA
33	T2	1	158.5	75.3	57.9	F	69	White	23.0473	normal	83.2	86.8333	60	151	91	12	NA
33	T3	1.5	158.5	75.3	57.9	F	69	White	23.0473	normal	99.6	92.3333	60	151	91	12	NA
33	T4	2	158.5	75.3	57.9	F	69	White	23.0473	normal	112.4	98.1667	60	151	91	12	NA
33	T5	2.5	158.5	75.3	57.9	F	69	White	23.0473	normal	115	102.25	60	151	91	12	NA
33	T6	3	158.5	75.3	57.9	F	69	White	23.0473	normal	119.2	118.917	60	151	91	13	A.2
34	T1	0.5	163.6	76.05	70.05	F	70	White	26.1723	overweight	75.2	78.2917	61	150	89	13	NA
34	T2	1	163.6	76.05	70.05	F	70	White	26.1723	overweight	77.6	80.0417	61	150	89	12	NA
34	T3	1.5	163.6	76.05	70.05	F	70	White	26.1723	overweight	88.4	81.0606	61	150	89	12	NA
34	T4	2	163.6	76.05	70.05	F	70	White	26.1723	overweight	93.8	81.5833	61	150	89	11	NA
34	T5	2.5	163.6	76.05	70.05	F	70	White	26.1723	overweight	104.2	87.0333	61	150	89	12	NA
34	T6	3	163.6	76.05	70.05	F	70	White	26.1723	overweight	110.8	97.5	61	150	89	13	A.3
35	T1	0.5	157.6	73.2	65.5	F	73	White	26.3711	overweight	61.2	123.625	80	147	67	11	A.2
36	T1	0.5	166.2	79.3	82.1	M	78	Unknown or not reported	29.7222	overweight	72.2	82.4583	62	142	80	8	NA
36	T2	1	166.2	79.3	82.1	M	78	Unknown or not reported	29.7222	overweight	82.2	86.375	62	142	80	8	NA
36	T3	1.5	166.2	79.3	82.1	M	78	Unknown or not reported	29.7222	overweight	86	88.9583	62	142	80	9	NA
36	T4	2	166.2	79.3	82.1	M	78	Unknown or not reported	29.7222	overweight	100.2	92.5833	62	142	80	9	NA
36	T5	2.5	166.2	79.3	82.1	M	78	Unknown or not reported	29.7222	overweight	105.4	95.4167	62	142	80	9	NA
36	T6	3	166.2	79.3	82.1	M	78	Unknown or not reported	29.7222	overweight	115.6	107.75	62	142	80	9	A.2
37	T1	0.5	163.7	77.7	55.3	F	64	White	20.6361	normal	56.2	73.75	59	156	97	8	NA
36	T2	1	163.7	77.7	55.3	F	64	White	20.6361	normal	75.2	76.05	59	156	97	8	NA
37	T3	1.5	163.7	77.7	55.3	F	64	White	20.6361	normal	93.8	79.35	59	156	97	9	NA
37	T4	2	163.7	77.7	55.3	F	64	White	20.6361	normal	103	79.0417	59	156	97	10	NA
37	T5	2.5	163.7	77.7	55.3	F	64	White	20.6361	normal	110.6	81.375	59	156	97	11	NA
37	T6	3	163.7	77.7	55.3	F	64	White	20.6361	normal	119	87.1667	59	156	97	11	NA
37	T7	3.5	163.7	77.7	55.3	F	64	White	20.6361	normal	125.2	98.0833	59	156	97	12	NA
37	T8	4	163.7	77.7	55.3	F	64	White	20.6361	normal	135.4	112.333	59	156	97	13	A.2
38	T1	0.5	165.1	75.9	71.4	M	75	White	26.1941	overweight	62	84.9167	62	145	83	10	NA
38	T2	1	165.1	75.9	71.4	M	75	White	26.1941	overweight	71.2	89.2083	62	145	83	8	NA
38	T3	1.5	165.1	75.9	71.4	M	75	White	26.1941	overweight	84.8	93.25	62	145	83	10	NA
38	T4	2	165.1	75.9	71.4	M	75	White	26.1941	overweight	95.8	96.5833	62	145	83	10	NA
38	T5	2.5	165.1	75.9	71.4	M	75	White	26.1941	overweight	107.2	104.667	62	145	83	14	A.2
39	T1	0.5	162.5	82.8	75.6	M	70	White	28.6296	overweight	53	73.6023	60	150	90	11	NA
39	T2	1	162.5	82.8	75.6	M	70	White	28.6296	overweight	78.4	74.2917	60	150	90	11	NA
39	T3	1.5	162.5	82.8	75.6	M	70	White	28.6296	overweight	92.4	77.4167	60	150	90	11	NA
39	T4	2	162.5	82.8	75.6	M	70	White	28.6296	overweight	102.8	80.5	60	150	90	11	NA
39	T5	2.5	162.5	82.8	75.6	M	70	White	28.6296	overweight	109.6	83.5227	60	150	90	11	NA
39	T6	3	162.5	82.8	75.6	M	70	White	28.6296	overweight	116.6	97.3333	60	150	90	12	NA
39	T7	3.5	162.5	82.8	75.6	M	70	White	28.6296	overweight	123.4	109.083	60	150	90	13	A.2
40	T1	0.5	172.1	79.2	85	M	85	White	28.6984	overweight	87.6	104.5	68	135	67	6	A.2
41	T1	0.5	171.2	82.8	63.4	F	63	White	21.6313	normal	46.6	78.8182	55	157	102	8	NA
41	T2	1	171.2	82.8	63.4	F	63	White	21.6313	normal	62.6	79.7917	55	157	102	9	NA
41	T3	1.5	171.2	82.8	63.4	F	63	White	21.6313	normal	75.8	82.2083	55	157	102	9	NA
41	T4	2	171.2	82.8	63.4	F	63	White	21.6313	normal	88.4	88.1667	55	157	102	10	NA
41	T5	2.5	171.2	82.8	63.4	F	63	White	21.6313	normal	98.4	96.2083	55	157	102	10	NA
41	T6	3	171.2	82.8	63.4	F	63	White	21.6313	normal	110.2	104.625	55	157	102	12	NA
41	T7	3.5	171.2	82.8	63.4	F	63	White	21.6313	normal	119.2	123.167	55	157	102	13	A.2
42	T1	0.5	156	71.1	63.1	F	63	White	25.9287	overweight	54.4	74.25	58	157	99	8	NA
42	T2	1	156	71.1	63.1	F	63	White	25.9287	overweight	70.8	76.375	58	157	99	9	NA
42	T3	1.5	156	71.1	63.1	F	63	White	25.9287	overweight	85.2	78.3333	58	157	99	10	NA
42	T4	2	156	71.1	63.1	F	63	White	25.9287	overweight	95.2	80.1667	58	157	99	11	NA
42	T5	2.5	156	71.1	63.1	F	63	White	25.9287	overweight	106	85.4583	58	157	99	11	NA
42	T6	3	156	71.1	63.1	F	63	White	25.9287	overweight	117.2	93.875	58	157	99	12	NA
42	T7	3.5	156	71.1	63.1	F	63	White	25.9287	overweight	126.8	107.667	58	157	99	13	NA
42	T8	4	156	71.1	63.1	F	63	White	25.9287	overweight	134	128.417	58	157	99	15	A.2
43	T1	0.5	157	81.8	77.7	F	69	White	31.5226	obese	83.6	117.917	76	151	75	9	A.2
44	T1	0.5	165	80.1	75.3	M	61	White	27.6584	overweight	71.4	58.4545	51	159	108	8	NA
44	T2	1	165	80.1	75.3	M	61	White	27.6584	overweight	85.6	67.4167	51	159	108	9	NA
44	T3	1.5	165	80.1	75.3	M	61	White	27.6584	overweight	91.2	68.0417	51	159	108	9	NA
44	T4	2	165	80.1	75.3	M	61	White	27.6584	overweight	96.4	69.875	51	159	108	10	NA
44	T5	2.5	165	80.1	75.3	M	61	White	27.6584	overweight	105.2	74.9583	51	159	108	10	NA
44	T6	3	165	80.1	75.3	M	61	White	27.6584	overweight	115.4	82.375	51	159	108	11	NA
44	T7	3.5	165	80.1	75.3	M	61	White	27.6584	overweight	121.6	92.525	51	159	108	11	NA
44	T8	4	165	80.1	75.3	M	61	White	27.6584	overweight	131.6	112.5	51	159	108	13	NA
45	T1	0.5	173.2	81.9	65	M	76	White	21.6679	normal	53.2	72.125	53	144	91	9	NA
45	T2	1	173.2	81.9	65	M	76	White	21.6679	normal	65.2	72.9167	53	144	91	10	NA
45	T3	1.5	173.2	81.9	65	M	76	White	21.6679	normal	77	75.125	53	144	91	10	NA
45	T4	2	173.2	81.9	65	M	76	White	21.6679	normal	87.6	80.0833	53	144	91	11	NA
45	T5	2.5	173.2	81.9	65	M	76	White	21.6679	normal	98.6	87.2917	53	144	91	11	NA
45	T6	3	173.2	81.9	65	M	76	White	21.6679	normal	106.8	100.792	53	144	91	12	NA
45	T7	3.5	173.2	81.9	65	M	76	White	21.6679	normal	116.2	115.292	53	144	91	12	A.2
46	T1	0.5	168.3	79.7	74.9	F	72	White	26.4432	overweight	85	114.583	77	148	71	12	A.2
47	T1	0.5	182.1	89.9	80.8	M	76	White	24.3664	normal	65.8	73.25	43	144	101	9	NA
47	T2	1	182.1	89.9	80.8	M	76	White	24.3664	normal	76.8	77.625	43	144	101	9	NA
47	T3	1.5	182.1	89.9	80.8	M	76	White	24.3664	normal	92.6	81.1667	43	144	101	10	NA
47	T4	2	182.1	89.9	80.8	M	76	White	24.3664	normal	99.8	83.2083	43	144	101	11	NA
47	T5	2.5	182.1	89.9	80.8	M	76	White	24.3664	normal	106.6	83.0417	43	144	101	12	NA
47	T6	3	182.1	89.9	80.8	M	76	White	24.3664	normal	113.4	88.25	43	144	101	13	NA
47	T7	3.5	182.1	89.9	80.8	M	76	White	24.3664	normal	119.2	96.2083	43	144	101	13	NA
47	T8	4	182.1	89.9	80.8	M	76	White	24.3664	normal	128.4	109.625	43	144	101	15	A.2
48	T1	0.5	169.6	84.2	78.8	F	80	White	27.3952	overweight	80.2	100.958	67	140	73	11	A.2
49	T1	0.5	188.3	89.3	81.3	M	69	White	22.9293	normal	50	91.3561	69	151	82	10	NA
49	T2	1	188.3	89.3	81.3	M	69	White	22.9293	normal	67.4	89.8333	69	151	82	11	NA
49	T3	1.5	188.3	89.3	81.3	M	69	White	22.9293	normal	81	93.9167	69	151	82	11	NA
49	T4	2	188.3	89.3	81.3	M	69	White	22.9293	normal	92.4	97.8333	69	151	82	12	NA
49	T5	2.5	188.3	89.3	81.3	M	69	White	22.9293	normal	100.2	98.4167	69	151	82	12	NA
49	T6	3	188.3	89.3	81.3	M	69	White	22.9293	normal	107	104.5	69	151	82	13	A.2
50	T1	0.5	156	73.9	58	F	74	White	23.833	normal	62.4	72.2917	54	146	92	7	NA
50	T2	1	156	73.9	58	F	74	White	23.833	normal	78.4	75.2917	54	146	92	8	NA
50	T3	1.5	156	73.9	58	F	74	White	23.833	normal	88.4	77.3333	54	146	92	8	NA
50	T4	2	156	73.9	58	F	74	White	23.833	normal	96.8	79.7917	54	146	92	9	NA
50	T5	2.5	156	73.9	58	F	74	White	23.833	normal	105.6	84.5	54	146	92	10	NA
50	T6	3	156	73.9	58	F	74	White	23.833	normal	115.4	91.5417	54	146	92	11	NA
50	T7	3.5	156	73.9	58	F	74	White	23.833	normal	123.4	104.083	54	146	92	13	NA
50	T8	4	156	73.9	58	F	74	White	23.833	normal	131.2	125.208	54	146	92	15	A.2
51	T1	0.5	169	82.6	76.2	M	65	White	26.6797	overweight	64	74.5417	67	155	88	11	NA
51	T2	1	169	82.6	76.2	M	65	White	26.6797	overweight	73.6	77.375	67	155	88	11	NA
51	T3	1.5	169	82.6	76.2	M	65	White	26.6797	overweight	88.6	81.0417	67	155	88	11	NA
51	T4	2	169	82.6	76.2	M	65	White	26.6797	overweight	97.4	83.125	67	155	88	13	NA
51	T5	2.5	169	82.6	76.2	M	65	White	26.6797	overweight	107	88.4167	67	155	88	13	NA
51	T6	3	169	82.6	76.2	M	65	White	26.6797	overweight	114.6	96.3333	67	155	88	13	NA
51	T7	3.5	169	82.6	76.2	M	65	White	26.6797	overweight	121.4	106.708	67	155	88	15	A.8
52	T1	0.5	161.2	72.7	54.1	F	64	Asian	20.8194	normal	57.6	74.625	61	156	95	7	NA
52	T2	1	161.2	72.7	54.1	F	64	Asian	20.8194	normal	74.4	77.0417	61	156	95	7	NA
52	T3	1.5	161.2	72.7	54.1	F	64	Asian	20.8194	normal	87.4	78.5833	61	156	95	8	NA
52	T4	2	161.2	72.7	54.1	F	64	Asian	20.8194	normal	99	82.4583	61	156	95	8	NA
52	T5	2.5	161.2	72.7	54.1	F	64	Asian	20.8194	normal	108.6	85.0417	61	156	95	9	NA
52	T6	3	161.2	72.7	54.1	F	64	Asian	20.8194	normal	115.8	94.2083	61	156	95	11	NA
52	T7	3.5	161.2	72.7	54.1	F	64	Asian	20.8194	normal	123	105.917	61	156	95	13	NA
52	T8	4	161.2	72.7	54.1	F	64	Asian	20.8194	normal	131.8	118.167	61	156	95	15	A.2
53	T1	0.5	159.6	77.6	56.3	F	72	White	22.1026	normal	71.6	79.5833	64	148	84	10	NA
53	T2	1	159.6	77.6	56.3	F	72	White	22.1026	normal	79.2	80.3333	64	148	84	9	NA
53	T3	1.5	159.6	77.6	56.3	F	72	White	22.1026	normal	87.8	81.625	64	148	84	10	NA
53	T4	2	159.6	77.6	56.3	F	72	White	22.1026	normal	95.8	85	64	148	84	10	NA
53	T5	2.5	159.6	77.6	56.3	F	72	White	22.1026	normal	103.4	91.4167	64	148	84	12	NA
53	T6	3	159.6	77.6	56.3	F	72	White	22.1026	normal	112	101.417	64	148	84	12	NA
53	T7	3.5	159.6	77.6	56.3	F	72	White	22.1026	normal	119.6	119.833	64	148	84	15	A.2
54	T1	0.5	173.7	81.8	67.6	M	62	Unknown or not reported	22.4051	normal	57.6	76.25	62	158	96	6	NA
54	T2	1	173.7	81.8	67.6	M	62	Unknown or not reported	22.4051	normal	74.8	80.0417	62	158	96	6	NA
54	T3	1.5	173.7	81.8	67.6	M	62	Unknown or not reported	22.4051	normal	82.2	82.4773	62	158	96	6	NA
54	T4	2	173.7	81.8	67.6	M	62	Unknown or not reported	22.4051	normal	92.4	83.7917	62	158	96	7	NA
54	T5	2.5	173.7	81.8	67.6	M	62	Unknown or not reported	22.4051	normal	99.2	83.625	62	158	96	7	NA
54	T6	3	173.7	81.8	67.6	M	62	Unknown or not reported	22.4051	normal	108.8	94.553	62	158	96	8	NA
54	T7	3.5	173.7	81.8	67.6	M	62	Unknown or not reported	22.4051	normal	115	103.167	62	158	96	8	NA
54	T8	4	173.7	81.8	67.6	M	62	Unknown or not reported	22.4051	normal	120.4	116.333	62	158	96	9	NA
54	T9	4.5	173.7	81.8	67.6	M	62	Unknown or not reported	22.4051	normal	128.8	133.042	62	158	96	11	A.2
55	T1	0.5	176.9	89.1	93.1	M	73	White	29.7505	overweight	75.4	90.125	68	147	79	6	NA
55	T2	1	176.9	89.1	93.1	M	73	White	29.7505	overweight	80	90.4583	68	147	79	6	NA
55	T3	1.5	176.9	89.1	93.1	M	73	White	29.7505	overweight	89.6	93.0417	68	147	79	6	NA
55	T4	2	176.9	89.1	93.1	M	73	White	29.7505	overweight	94	96.4583	68	147	79	6	NA
55	T5	2.5	176.9	89.1	93.1	M	73	White	29.7505	overweight	99.6	99.4583	68	147	79	6	NA
55	T6	3	176.9	89.1	93.1	M	73	White	29.7505	overweight	107	105.417	68	147	79	7	NA
55	T7	3.5	176.9	89.1	93.1	M	73	White	29.7505	overweight	117.6	116.167	68	147	79	8	A.2
56	T1	0.5	163.4	76	61.3	F	77	White	22.9592	normal	83.6	89.2917	78	143	65	6	NA
56	T2	1	163.4	76	61.3	F	77	White	22.9592	normal	91.8	92.875	78	143	65	7	NA
56	T3	1.5	163.4	76	61.3	F	77	White	22.9592	normal	98.2	99.75	78	143	65	7	NA
56	T4	2	163.4	76	61.3	F	77	White	22.9592	normal	99.8	101.083	78	143	65	9	NA
56	T5	2.5	163.4	76	61.3	F	77	White	22.9592	normal	106.6	110.375	78	143	65	10	A.2
57	T1	0.5	162.3	77.5	63	F	65	White	23.9168	normal	63.8	102.367	78	155	77	9	NA
57	T2	1	162.3	77.5	63	F	65	White	23.9168	normal	73.2	99.8417	78	155	77	9	NA
57	T3	1.5	162.3	77.5	63	F	65	White	23.9168	normal	73.2	100.617	78	155	77	9	NA
57	T4	2	162.3	77.5	63	F	65	White	23.9168	normal	84	104.204	78	155	77	9	NA
57	T5	2.5	162.3	77.5	63	F	65	White	23.9168	normal	97.8	111.875	78	155	77	10	NA
57	T6	3	162.3	77.5	63	F	65	White	23.9168	normal	112	115.5	78	155	77	11	A.2
58	T1	0.5	156.3	76.7	55.5	F	75	White	22.7183	normal	131.4	111.292	58	145	87	7	NA
58	T2	1	156.3	76.7	55.5	F	75	White	22.7183	normal	120.2	108.958	58	145	87	8	NA
58	T3	1.5	156.3	76.7	55.5	F	75	White	22.7183	normal	125.2	111.208	58	145	87	8	NA
58	T4	2	156.3	76.7	55.5	F	75	White	22.7183	normal	129.8	116.208	58	145	87	8	A.2
59	T1	0.5	171.7	81.8	75.9	M	70	American Indian	25.7455	overweight	55	87.4697	54	150	96	9	NA
59	T2	1	171.7	81.8	75.9	M	70	American Indian	25.7455	overweight	62.4	89.7917	54	150	96	9	NA
59	T3	1.5	171.7	81.8	75.9	M	70	American Indian	25.7455	overweight	74.6	93.6326	54	150	96	10	NA
59	T4	2	171.7	81.8	75.9	M	70	American Indian	25.7455	overweight	86.8	98.9583	54	150	96	11	NA
59	T5	2.5	171.7	81.8	75.9	M	70	American Indian	25.7455	overweight	96.2	103.5	54	150	96	12	NA
59	T6	3	171.7	81.8	75.9	M	70	American Indian	25.7455	overweight	106.2	110.133	54	150	96	12	NA
59	T7	3.5	171.7	81.8	75.9	M	70	American Indian	25.7455	overweight	109.8	119.375	54	150	96	14	A.2
60	T1	0.5	176.9	84.5	82.5	M	71	Unknown or not reported	26.3632	overweight	98.6	121.792	82	149	67	12	A.2
61	T1	0.5	167.2	81.3	65.3	M	69	White	23.3583	normal	70.4	88	62	151	89	10	NA
61	T2	1	167.2	81.3	65.3	M	69	White	23.3583	normal	71.6	89.5417	62	151	89	10	NA
61	T3	1.5	167.2	81.3	65.3	M	69	White	23.3583	normal	82	91	62	151	89	11	NA
61	T4	2	167.2	81.3	65.3	M	69	White	23.3583	normal	89.6	92	62	151	89	11	NA
61	T5	2.5	167.2	81.3	65.3	M	69	White	23.3583	normal	96.6	96.8333	62	151	89	12	NA
61	T6	3	167.2	81.3	65.3	M	69	White	23.3583	normal	104.4	103	62	151	89	12	NA
61	T7	3.5	167.2	81.3	65.3	M	69	White	23.3583	normal	114.4	110.875	62	151	89	13	A.2
62	T1	0.5	163.5	78.1	62.4	F	76	Unknown or not reported	23.3426	normal	55	71.125	58	144	86	10	NA
62	T2	1	163.5	78.1	62.4	F	76	Unknown or not reported	23.3426	normal	67.6	71.2917	58	144	86	10	NA
62	T3	1.5	163.5	78.1	62.4	F	76	Unknown or not reported	23.3426	normal	85.6	73.875	58	144	86	11	NA
62	T4	2	163.5	78.1	62.4	F	76	Unknown or not reported	23.3426	normal	96.4	75.625	58	144	86	12	NA
62	T5	2.5	163.5	78.1	62.4	F	76	Unknown or not reported	23.3426	normal	105.6	79.1515	58	144	86	13	NA
62	T6	3	163.5	78.1	62.4	F	76	Unknown or not reported	23.3426	normal	115.6	89.375	58	144	86	13	NA
63	T1	0.5	158.6	75.9	64.7	F	77	Unknown or not reported	25.7216	overweight	79	86.625	55	143	88	11	NA
62	T2	1	158.6	75.9	64.7	F	77	Unknown or not reported	25.7216	overweight	90.6	85.6667	55	143	88	11	NA
63	T3	1.5	158.6	75.9	64.7	F	77	Unknown or not reported	25.7216	overweight	90.6	83.9167	55	143	88	11	NA
63	T4	2	158.6	75.9	64.7	F	77	Unknown or not reported	25.7216	overweight	98	86.1667	55	143	88	12	NA
63	T5	2.5	158.6	75.9	64.7	F	77	Unknown or not reported	25.7216	overweight	102.2	93.7083	55	143	88	12	NA
63	T6	3	158.6	75.9	64.7	F	77	Unknown or not reported	25.7216	overweight	111	104.667	55	143	88	11	A.2
64	T1	0.5	178.5	88.2	78.6	M	83	White	24.6687	normal	78.2	83.6667	54	137	83	12	NA
63	T2	1	178.5	88.2	78.6	M	83	White	24.6687	normal	89.8	84.2917	54	137	83	12	NA
64	T3	1.5	178.5	88.2	78.6	M	83	White	24.6687	normal	96.8	84.875	54	137	83	12	NA
64	T4	2	178.5	88.2	78.6	M	83	White	24.6687	normal	98.8	88.9167	54	137	83	12	NA
64	T5	2.5	178.5	88.2	78.6	M	83	White	24.6687	normal	103.6	91.25	54	137	83	13	A.6
65	T1	0.5	164.1	78.1	54.4	F	76	More than one race	20.2014	normal	69.6	77.4167	55	144	89	7	NA
66	T1	0.5	164	77.5	66.3	F	79	White	24.6505	normal	80.8	88	68	141	73	11	NA
65	T2	1	164	77.5	66.3	F	79	White	24.6505	normal	89.4	87.4167	68	141	73	11	NA
65	T3	1.5	164	77.5	66.3	F	79	White	24.6505	normal	97.8	87.6667	68	141	73	13	NA
65	T4	2	164	77.5	66.3	F	79	White	24.6505	normal	105.4	90.9167	68	141	73	13	NA
66	T5	2.5	164	77.5	66.3	F	79	White	24.6505	normal	115.6	95.125	68	141	73	13	NA
66	T6	3	164	77.5	66.3	F	79	White	24.6505	normal	121.8	103.583	68	141	73	15	A.8
67	T1	0.5	160	77.5	54.9	F	76	White	21.4453	normal	94.2	86.0833	65	144	79	12	NA
66	T2	1	160	77.5	54.9	F	76	White	21.4453	normal	109.6	94.0417	65	144	79	13	NA
66	T3	1.5	160	77.5	54.9	F	76	White	21.4453	normal	116.6	97.625	65	144	79	11	A.3
68	T1	0.5	152.65	71.2	61.6	F	76	White	26.4355	overweight	94.4	83.2917	65	144	79	12	NA
67	T2	1	152.65	71.2	61.6	F	76	White	26.4355	overweight	112	88.625	65	144	79	13	NA
67	T3	1.5	152.65	71.2	61.6	F	76	White	26.4355	overweight	109.4	91.0417	65	144	79	13	NA
67	T4	2	152.65	71.2	61.6	F	76	White	26.4355	overweight	108.4	92.5833	65	144	79	13	NA
68	T5	2.5	152.65	71.2	61.6	F	76	White	26.4355	overweight	114	95.4167	65	144	79	13	NA
68	T6	3	152.65	71.2	61.6	F	76	White	26.4355	overweight	120.8	103.125	65	144	79	15	A.8
69	T1	0.5	174.15	84	73.2	M	67	White	24.1359	normal	83.4	57	48	153	105	11	NA
68	T2	1	174.15	84	73.2	M	67	White	24.1359	normal	81.6	59.0833	48	153	105	12	NA
68	T3	1.5	174.15	84	73.2	M	67	White	24.1359	normal	86.4	66.6364	48	153	105	13	NA
68	T4	2	174.15	84	73.2	M	67	White	24.1359	normal	101.2	76.3333	48	153	105	15	A.8
70	T1	0.5	158.2	74.2	66.6	F	80	White	26.611	overweight	73.4	103.208	61.2	140	78.8	13	NA
69	T2	1	158.2	74.2	66.6	F	80	White	26.611	overweight	69.2	102.208	61.2	140	78.8	13	NA
69	T3	1.5	158.2	74.2	66.6	F	80	White	26.611	overweight	79	104.125	61.2	140	78.8	14	A.8
71	T1	0.5	159	76.4	50.3	F	83	White	19.8964	normal	54.2	74.25	64	137	73	13	NA
70	T2	1	159	76.4	50.3	F	83	White	19.8964	normal	91.8	81.4583	64	137	73	16	A.8
72	T1	0.5	170.6	84.2	72.7	M	80	American Indian	24.9791	normal	80	87.75	70	140	70	11	NA
70	T2	1	170.6	84.2	72.7	M	80	American Indian	24.9791	normal	104.4	92.2917	70	140	70	13	NA
71	T3	1.5	170.6	84.2	72.7	M	80	American Indian	24.9791	normal	107.2	94.75	70	140	70	13	NA
71	T4	2	170.6	84.2	72.7	M	80	American Indian	24.9791	normal	106.8	97	70	140	70	14	A.8
73	T1	0.5	168.4	77.2	84.5	M	61	White	29.797	overweight	78.4	106.375	88	159	71	11	NA
72	T2	1	168.4	77.2	84.5	M	61	White	29.797	overweight	79.8	105.708	88	159	71	12	NA
72	T3	1.5	168.4	77.2	84.5	M	61	White	29.797	overweight	83	107.667	88	159	71	12	NA
72	T4	2	168.4	77.2	84.5	M	61	White	29.797	overweight	90.6	107.977	88	159	71	12	NA
73	T5	2.5	168.4	77.2	84.5	M	61	White	29.797	overweight	100.6	112.292	88	159	71	13	NA
73	T6	3	168.4	77.2	84.5	M	61	White	29.797	overweight	108.2	118.667	88	159	71	13	A.2
74	T1	0.5	183.1	94.8	82.2	M	68	White	24.5186	normal	75.6	64.2917	49	152	103	11	NA
73	T2	1	183.1	94.8	82.2	M	68	White	24.5186	normal	62.6	61.875	49	152	103	9	NA
73	T3	1.5	183.1	94.8	82.2	M	68	White	24.5186	normal	74.8	64.2917	49	152	103	10	NA
73	T4	2	183.1	94.8	82.2	M	68	White	24.5186	normal	86.8	69.3333	49	152	103	11	NA
74	T5	2.5	183.1	94.8	82.2	M	68	White	24.5186	normal	96	79.8333	49	152	103	12	NA
74	T6	3	183.1	94.8	82.2	M	68	White	24.5186	normal	100.6	81.375	49	152	103	12	NA
74	T7	3.5	183.1	94.8	82.2	M	68	White	24.5186	normal	106.2	88.5	49	152	103	13	NA
74	T8	4	183.1	94.8	82.2	M	68	White	24.5186	normal	112.6	103.25	49	152	103	14	A.2
75	T1	0.5	177.3	82.5	92.9	M	79	White	29.5528	overweight	40.6	79.9583	52	141	89	10	NA
74	T2	1	177.3	82.5	92.9	M	79	White	29.5528	overweight	59.8	83.0833	52	141	89	10	NA
74	T3	1.5	177.3	82.5	92.9	M	79	White	29.5528	overweight	70.6	84.875	52	141	89	12	NA
74	T4	2	177.3	82.5	92.9	M	79	White	29.5528	overweight	82	86.125	52	141	89	12	NA
75	T5	2.5	177.3	82.5	92.9	M	79	White	29.5528	overweight	93.6	89.1667	52	141	89	12	NA
75	T6	3	177.3	82.5	92.9	M	79	White	29.5528	overweight	104.4	96.2292	52	141	89	12	NA
75	T7	3.5	177.3	82.5	92.9	M	79	White	29.5528	overweight	112.2	106.5	52	141	89	13	A.2
76	T1	0.5	175.4	80.5	95.5	M	72	White	31.0416	obese	63.8	73.3913	56	148	92	9	NA
75	T2	1	175.4	80.5	95.5	M	72	White	31.0416	obese	77.2	78.4783	56	148	92	11	NA
75	T3	1.5	175.4	80.5	95.5	M	72	White	31.0416	obese	89	81.9167	56	148	92	11	NA
75	T4	2	175.4	80.5	95.5	M	72	White	31.0416	obese	95.6	82.4583	56	148	92	11	NA
76	T5	2.5	175.4	80.5	95.5	M	72	White	31.0416	obese	103	86.8696	56	148	92	12	NA
76	T6	3	175.4	80.5	95.5	M	72	White	31.0416	obese	109.2	98.6957	56	148	92	13	NA
76	T7	3.5	175.4	80.5	95.5	M	72	White	31.0416	obese	116.6	108.583	56	148	92	13	A.2
77	T1	0.5	173.5	81.8	80.7	M	81	White	26.8086	overweight	55	100.083	92	139	47	10	NA
76	T2	1	173.5	81.8	80.7	M	81	White	26.8086	overweight	81.6	103.75	92	139	47	11	A.2
78	T1	0.5	176.4	84.9	78.4	M	73	White	25.1953	overweight	62.8	84.4583	49	147	98	7	NA
76	T2	1	176.4	84.9	78.4	M	73	White	25.1953	overweight	72.4	83	49	147	98	7	NA
77	T3	1.5	176.4	84.9	78.4	M	73	White	25.1953	overweight	82.4	83.0833	49	147	98	8	NA
77	T4	2	176.4	84.9	78.4	M	73	White	25.1953	overweight	94	83.0833	49	147	98	9	NA
78	T5	2.5	176.4	84.9	78.4	M	73	White	25.1953	overweight	100.4	83.6061	49	147	98	9	NA
78	T6	3	176.4	84.9	78.4	M	73	White	25.1953	overweight	109.6	88.4909	49	147	98	10	NA
78	T7	3.5	176.4	84.9	78.4	M	73	White	25.1953	overweight	113.6	95.6667	49	147	98	11	NA
78	T8	4	176.4	84.9	78.4	M	73	White	25.1953	overweight	125.2	107.9	49	147	98	13	A.2
79	T1	0.5	176.6	83.2	100.4	M	76	Unknown or not reported	32.1923	obese	70.4	76.5	52	144	92	6	NA
78	T2	1	176.6	83.2	100.4	M	76	Unknown or not reported	32.1923	obese	107	80.7083	52	144	92	7	NA
78	T3	1.5	176.6	83.2	100.4	M	76	Unknown or not reported	32.1923	obese	115.8	84.4583	52	144	92	7	NA
78	T4	2	176.6	83.2	100.4	M	76	Unknown or not reported	32.1923	obese	122	88.625	52	144	92	11	NA
79	T5	2.5	176.6	83.2	100.4	M	76	Unknown or not reported	32.1923	obese	128	94.2917	52	144	92	13	NA
80	T1	0.5	170.3	81.4	81.6	M	76	White	28.1359	overweight	110.2	80.0833	51	144	93	10	NA
79	T2	1	170.3	81.4	81.6	M	76	White	28.1359	overweight	113	79.9167	51	144	93	11	NA
79	T3	1.5	170.3	81.4	81.6	M	76	White	28.1359	overweight	110.4	80.5	51	144	93	11	NA
79	T4	2	170.3	81.4	81.6	M	76	White	28.1359	overweight	108.4	81.9167	51	144	93	11	NA
80	T5	2.5	170.3	81.4	81.6	M	76	White	28.1359	overweight	108.2	85.3333	51	144	93	12	NA
80	T6	3	170.3	81.4	81.6	M	76	White	28.1359	overweight	114.4	94.2917	51	144	93	12	NA
80	T7	3.5	170.3	81.4	81.6	M	76	White	28.1359	overweight	121	108.042	51	144	93	13	A.2
81	T1	0.5	150.2	69	57	F	85	White	25.2659	overweight	97.2	120.417	73	135	62	9	A.2
82	T1	0.5	165.6	81	50.9	F	82	White	18.5608	normal	87.8	96.8333	64	138	74	9	NA
80	T2	1	165.6	81	50.9	F	82	White	18.5608	normal	95.6	101.417	64	138	74	11	NA
80	T3	1.5	165.6	81	50.9	F	82	White	18.5608	normal	105.2	104.75	64	138	74	13	A.2
83	T1	0.5	172.6	82.1	86	M	75	White	28.868	overweight	68.6	71.625	48	145	97	9	NA
82	T2	1	172.6	82.1	86	M	75	White	28.868	overweight	74.2	73.7917	48	145	97	10	NA
82	T3	1.5	172.6	82.1	86	M	75	White	28.868	overweight	82	79.8333	48	145	97	10	NA
82	T4	2	172.6	82.1	86	M	75	White	28.868	overweight	91.2	87.0417	48	145	97	11	A.6
84	T1	0.5	151.2	70.5	46.3	F	82	White	20.2524	normal	92.8	92.0455	65	138	73	6	NA
83	T2	1	151.2	70.5	46.3	F	82	White	20.2524	normal	98.6	91.5417	65	138	73	8	NA
83	T3	1.5	151.2	70.5	46.3	F	82	White	20.2524	normal	103.2	93.375	65	138	73	8	NA
83	T4	2	151.2	70.5	46.3	F	82	White	20.2524	normal	110.8	95.9583	65	138	73	8	NA
84	T5	2.5	151.2	70.5	46.3	F	82	White	20.2524	normal	120	99.0417	65	138	73	10	NA
84	T6	3	151.2	70.5	46.3	F	82	White	20.2524	normal	130.4	117.917	65	138	73	13	A.2
85	T1	0.5	166.5	80.2	68.5	M	81	White	24.7094	normal	108.2	84.625	51	139	88	13	NA
84	T2	1	166.5	80.2	68.5	M	81	White	24.7094	normal	105.6	86.625	51	139	88	13	NA
84	T3	1.5	166.5	80.2	68.5	M	81	White	24.7094	normal	104.2	88.7917	51	139	88	13	NA
84	T4	2	166.5	80.2	68.5	M	81	White	24.7094	normal	105.2	87.6591	51	139	88	13	NA
85	T5	2.5	166.5	80.2	68.5	M	81	White	24.7094	normal	111	90.9167	51	139	88	13	NA
85	T6	3	166.5	80.2	68.5	M	81	White	24.7094	normal	117	100.333	51	139	88	15	A.8
86	T1	0.5	155	71.3	70.2	F	83	White	29.2196	overweight	87	71.9167	54	137	83	9	NA
85	T2	1	155	71.3	70.2	F	83	White	29.2196	overweight	103.8	74.5833	54	137	83	11	NA
85	T3	1.5	155	71.3	70.2	F	83	White	29.2196	overweight	106.4	76.2083	54	137	83	12	NA
85	T4	2	155	71.3	70.2	F	83	White	29.2196	overweight	107.4	77.4167	54	137	83	12	NA
86	T5	2.5	155	71.3	70.2	F	83	White	29.2196	overweight	113.8	81.7083	54	137	83	13	NA
86	T6	3	155	71.3	70.2	F	83	White	29.2196	overweight	123.6	89.75	54	137	83	15	A.8
87	T1	0.5	153.1	69.8	65.8	F	81	White	28.0721	overweight	49.4	99.125	74	139	65	9	NA
86	T2	1	153.1	69.8	65.8	F	81	White	28.0721	overweight	76.8	102.417	74	139	65	9	NA
86	T3	1.5	153.1	69.8	65.8	F	81	White	28.0721	overweight	89.6	105	74	139	65	11	A.2
88	T1	0.5	181.6	88.8	92.3	M	80	White	27.9879	overweight	59.6	90.0417	71	140	69	11	NA
87	T2	1	181.6	88.8	92.3	M	80	White	27.9879	overweight	75.8	94	71	140	69	11	NA
87	T3	1.5	181.6	88.8	92.3	M	80	White	27.9879	overweight	85.6	95.9167	71	140	69	11	NA
87	T4	2	181.6	88.8	92.3	M	80	White	27.9879	overweight	93.2	100.667	71	140	69	12	NA
88	T5	2.5	181.6	88.8	92.3	M	80	White	27.9879	overweight	100	105.292	71	140	69	13	A.2
89	T1	0.5	165.1	78.6	90.5	M	81	White	33.2012	obese	57	75.4583	49	139	90	8	NA
88	T2	1	165.1	78.6	90.5	M	81	White	33.2012	obese	74.2	75.9167	49	139	90	9	NA
88	T3	1.5	165.1	78.6	90.5	M	81	White	33.2012	obese	88.2	80.375	49	139	90	10	NA
88	T4	2	165.1	78.6	90.5	M	81	White	33.2012	obese	96.4	82.125	49	139	90	12	NA
89	T5	2.5	165.1	78.6	90.5	M	81	White	33.2012	obese	105.4	88.1667	49	139	90	12	NA
89	T6	3	165.1	78.6	90.5	M	81	White	33.2012	obese	113	99.875	49	139	90	14	A.8
90	T1	0.5	176.5	84.9	77.7	M	77	White	24.942	normal	58.2	72	52	143	91	6	NA
89	T2	1	176.5	84.9	77.7	M	77	White	24.942	normal	75.6	72.1667	52	143	91	6	NA
89	T3	1.5	176.5	84.9	77.7	M	77	White	24.942	normal	87	73.6326	52	143	91	6	NA
89	T4	2	176.5	84.9	77.7	M	77	White	24.942	normal	96.6	74.4167	52	143	91	6	NA
90	T5	2.5	176.5	84.9	77.7	M	77	White	24.942	normal	106.8	76.875	52	143	91	6	NA
90	T6	3	176.5	84.9	77.7	M	77	White	24.942	normal	115	85.6667	52	143	91	7	NA
90	T7	3.5	176.5	84.9	77.7	M	77	White	24.942	normal	121.4	95.9167	52	143	91	10	NA
90	T8	4	176.5	84.9	77.7	M	77	White	24.942	normal	126.2	105.083	52	143	91	13	A.2
91	T1	0.5	170.1	82.4	70	M	81	White	24.193	normal	69.6	75.9583	51	139	88	13	NA
90	T2	1	170.1	82.4	70	M	81	White	24.193	normal	88.8	81.4583	51	139	88	12	NA
90	T3	1.5	170.1	82.4	70	M	81	White	24.193	normal	99.2	84.4167	51	139	88	13	NA
90	T4	2	170.1	82.4	70	M	81	White	24.193	normal	98.2	87.7917	51	139	88	14	A.8
92	T1	0.5	164.6	79	72.7	M	81	African American	26.8333	overweight	58.8	86.5833	46	139	93	7	NA
91	T2	1	164.6	79	72.7	M	81	African American	26.8333	overweight	77.2	90.2386	46	139	93	11	NA
91	T3	1.5	164.6	79	72.7	M	81	African American	26.8333	overweight	92.6	94.6667	46	139	93	12	NA
91	T4	2	164.6	79	72.7	M	81	African American	26.8333	overweight	99.6	101.083	46	139	93	14	A.2
93	T1	0.5	177.6	87.4	74.6	M	83	White	23.6512	normal	92.8	101.5	57	137	80	9	NA
92	T2	1	177.6	87.4	74.6	M	83	White	23.6512	normal	109.2	104.939	57	137	80	10	A.2
94	T1	0.5	168.4	78.1	78.3	M	84	White	27.6107	overweight	70	74.0417	54	136	82	6	NA
92	T2	1	168.4	78.1	78.3	M	84	White	27.6107	overweight	88.6	78.2083	54	136	82	6	NA
93	T3	1.5	168.4	78.1	78.3	M	84	White	27.6107	overweight	98	83.25	54	136	82	6	NA
93	T4	2	168.4	78.1	78.3	M	84	White	27.6107	overweight	108.2	91.7917	54	136	82	6	NA
94	T5	2.5	168.4	78.1	78.3	M	84	White	27.6107	overweight	116.2	102.833	54	136	82	6	A.2
95	T1	0.5	174.1	83.7	79.2	M	78	White	26.1293	overweight	94.6	80.8333	51	142	91	7	NA
94	T2	1	174.1	83.7	79.2	M	78	White	26.1293	overweight	98.2	84.4697	51	142	91	8	NA
94	T3	1.5	174.1	83.7	79.2	M	78	White	26.1293	overweight	100.2	86.2462	51	142	91	8	NA
94	T4	2	174.1	83.7	79.2	M	78	White	26.1293	overweight	113.8	89.5833	51	142	91	8	NA
95	T5	2.5	174.1	83.7	79.2	M	78	White	26.1293	overweight	120	94.625	51	142	91	8	NA
95	T6	3	174.1	83.7	79.2	M	78	White	26.1293	overweight	122.2	101.458	51	142	91	9	NA
95	T7	3.5	174.1	83.7	79.2	M	78	White	26.1293	overweight	131.6	112.75	51	142	91	11	A.2
96	T1	0.5	179.4	85.6	82.7	M	83	White	25.6957	overweight	56.6	76.8333	60	137	77	6	NA
95	T2	1	179.4	85.6	82.7	M	83	White	25.6957	overweight	73.2	82.125	60	137	77	8	NA
95	T3	1.5	179.4	85.6	82.7	M	83	White	25.6957	overweight	89.4	81.9583	60	137	77	8	NA
95	T4	2	179.4	85.6	82.7	M	83	White	25.6957	overweight	99.4	83.7083	60	137	77	8	NA
96	T5	2.5	179.4	85.6	82.7	M	83	White	25.6957	overweight	106.4	88.5417	60	137	77	9	NA
96	T6	3	179.4	85.6	82.7	M	83	White	25.6957	overweight	112.8	95.375	60	137	77	10	NA
96	T7	3.5	179.4	85.6	82.7	M	83	White	25.6957	overweight	116.4	102.375	60	137	77	11	A.2
97	T1	0.5	160.1	77.1	59.6	F	85	Unknown or not reported	23.2522	normal	120.8	87.25	64	135	71	13	NA
97	T2	1	160.1	77.1	59.6	F	85	Unknown or not reported	23.2522	normal	105	88.5833	64	135	71	13	NA
97	T3	1.5	160.1	77.1	59.6	F	85	Unknown or not reported	23.2522	normal	107.4	92.7083	64	135	71	15	A.8
